# Supplementary material for: Rescue of Mitochondrial Function in Hutchinson-Gilford Progeria Syndrome by the Pharmacological Modulation of Exportin CRM1
Source: Cells. 2023 Jan 10;12(2):275. doi: 10.3390/cells12020275 (PMC9856861; doi:10.3390/cells12020275)
Supplement: Supplementary file 1 [file cells-12-00275-s001.zip]

Archive with 1 entries (1 files):
- cells-2036734-supplementary.pdf
